# Supplementary material for: Comparative Analyses of the Complete Mitogenomes of Two Oxyria Species (Polygonaceae) Provide Insights into Understanding the Mitogenome Evolution Within the Family
Source: Int J Mol Sci. 2024 Nov 6;25(22):11930. doi: 10.3390/ijms252211930 (PMC11594269; doi:10.3390/ijms252211930)
Supplement: Supplementary file 1 [file ijms-25-11930-s001.zip]

Archive with 2 entries (1 files):
- ijms-3273921-supplementary/
- ijms-3273921-supplementary/ijms-3273921-supplementary.xlsx
